# Supplementary material for: Hell’s Gate Globin-I from Methylacidiphilum infernorum Displays a Unique Temperature-Independent pH Sensing Mechanism Utililized a Lipid-Induced Conformational Change
Source: Int J Mol Sci. 2024 Jun 20;25(12):6794. doi: 10.3390/ijms25126794 (PMC11203436; doi:10.3390/ijms25126794)
Supplement: Supplementary file 1 [file ijms-25-06794-s001.zip]

Archive with 1 entries (1 files):
- ijms-3008050-supplementary.pdf
